# Supplementary material for: Mathematical Modeling Suggests That Monocyte Activity May Drive Sex Disparities during Influenza Infection
Source: Viruses. 2024 May 24;16(6):837. doi: 10.3390/v16060837 (PMC11209518; doi:10.3390/v16060837)
Supplement: Supplementary file 1 [file viruses-16-00837-s001.zip]

Archive with 1 entries (1 files):
- viruses-2986579-supplementary.pdf
